# Supplementary material for: Assessing Global Efforts in the Selection of Vertebrates as Umbrella Species for Conservation
Source: Biology (Basel). 2023 Mar 28;12(4):509. doi: 10.3390/biology12040509 (PMC10135637; doi:10.3390/biology12040509)
Supplement: Supplementary file 1 [file biology-12-00509-s001.zip]

Archive with 2 entries (2 files):
- table S1-0304.pdf
- table S2-0304.xlsx
