# Supplementary material for: Assessing Global Efforts in the Selection of Vertebrates as Umbrella Species for Conservation
Source: Biology (Basel). 2023 Mar 28;12(4):509. doi: 10.3390/biology12040509 (PMC10135637; doi:10.3390/biology12040509)
Supplement: Supplementary file 1 [file biology-12-00509-s001.zip › table S2-0304.xlsx]

## Sheet: Sheet1
Table S2. Detailed biological features and conservation statuses of the 213 recommended umbrella species of terrestrial vertebrates
Common name	Scientific name	Class	Terrestrial range (km2)	The year of its first recommendation as an umbrella species	Threatened category assessed at the time close to its first recommendation (published year)	Latest threatened category (published year)	Current population trend	Types of habitat	Habitats	Types of threat	Threats	Types of use and trade	Use and trade	Types of in-place conservation actions	In-place conservation action	Types of conservation actions needed	Conservation actions needed
Chinese Giant Salamander	Andrias davidianus	Amphibia	485728	2019	CR (2004)	CR (2004)	Decreasing	2	Forest, Wetlands (inland)	5	Agriculture & aquaculture+Energy production & mining+Biological resource use+Natural system modifications+Pollution	0	0	2	Land/Water Protection & Management+Education & Legislation	3	Land/water protection+Species management+Law & policy
European Tree Frog	Hyla arborea	Amphibia	3.77999e+06	2010	LC (2022)	LC (2022)	Decreasing	7	Forest, Shrubland, Grassland, Wetlands (inland), Artificial/Terrestrial, Artificial/Aquatic & Marine, Introduced vegetation	6	Residential & commercial development+Agriculture & aquaculture+Energy production & mining+Transportation & service corridors+Invasive & other problematic species, genes & diseases+Pollution	1	Pets/display animals, horticulture	4	Monitoring & Planning+Land/Water Protection & Management+Species Management+Education & Legislation	0	0
Ahl's Reed Frog	Hyperolius castaneus	Amphibia	17288.9	2011	LC (2015)	LC (2015)	Stable	3	Forest, Grassland, Wetlands (inland)	2	Residential & commercial development+Agriculture & aquaculture	0	0	1	Land/Water Protection & Management	0	0
Smooth Newt	Lissotriton vulgaris	Amphibia	7.32897e+06	2013	LC (2022)	LC (2022)	Stable	6	Forest, Shrubland, Wetlands (inland), Artificial/Terrestrial, Artificial/Aquatic & Marine, Introduced vegetation	3	Biological resource use+Natural system modifications+Invasive & other problematic species, genes & diseases	1	Pets/display animals, horticulture	2	Land/Water Protection & Management+Education & Legislation	4	Land/water protection+Land/water management+Species management+Education & awareness
Golden Bell Frog	Litoria aurea	Amphibia	174300	2021	VU (2004)	VU (2004)	Decreasing	5	Wetlands (inland), Marine Neritic, Marine Coastal/Supratidal, Artificial/Terrestrial, Artificial/Aquatic & Marine	6	Residential & commercial development+Biological resource use+Human intrusions & disturbance+Natural system modifications+Invasive & other problematic species, genes & diseases+Climate change & severe weather	1	Pets/display animals, horticulture	4	Monitoring & Planning+Land/Water Protection & Management+Species Management+Education & Legislation	4	Land/water protection+Land/water management+Species management+Law & policy
Great Crested Newt	Triturus cristatus	Amphibia	4.36505e+06	2013	LC (2009)	LC (2009)	Decreasing	5	Forest, Wetlands (inland), Artificial/Terrestrial, Artificial/Aquatic & Marine, Introduced vegetation	5	Residential & commercial development+Agriculture & aquaculture+Biological resource use+Invasive & other problematic species, genes & diseases+Pollution	1	Pets/display animals, horticulture	2	Monitoring & Planning+Education & Legislation	3	Land/water management+Species management+Education & awareness
Northern Goshawk	Accipiter gentilis	Aves	3.59046e+07	2006	LC (2004)	LC (2021)	Unknown	3	Forest, Grassland, Artificial/Terrestrial	7	Agriculture & aquaculture+Energy production & mining+Biological resource use+Human intrusions & disturbance+Natural system modifications+Invasive & other problematic species, genes & diseases+Pollution	2	Pets/display animals, horticulture+Sport hunting/specimen collecting	3	Monitoring & Planning+Land/Water Protection & Management+Education & Legislation	0	0
Aquatic Warbler	Acrocephalus paludicola	Aves	5.55492e+06	2010	VU (2008)	VU (2022)	Decreasing	2	Wetlands (inland), Artificial/Terrestrial	4	Agriculture & aquaculture+Biological resource use+Natural system modifications+Climate change & severe weather	1	Pets/display animals, horticulture	3	Monitoring & Planning+Land/Water Protection & Management+Education & Legislation	2	Land/water protection+Law & policy
Boreal Owl	Aegolius funereus	Aves	2.35604e+07	2006	LC (2004)	LC (2021)	Stable	1	Forest	3	Biological resource use+Invasive & other problematic species, genes & diseases+Pollution	1	Pets/display animals, horticulture	3	Monitoring & Planning+Land/Water Protection & Management+Education & Legislation	1	Land/water protection
Cinereous Vulture	Aegypius monachus	Aves	1.77305e+07	2006	NT (2006)	NT (2021)	Decreasing	3	Forest, Shrubland, Grassland	8	Agriculture & aquaculture+Energy production & mining+Transportation & service corridors+Biological resource use+Human intrusions & disturbance+Natural system modifications+Climate change & severe weather+Others	3	Medicine - human & veterinary+Other household goods+Pets/display animals, horticulture	4	Monitoring & Planning+Land/Water Protection & Management+Species Management+Education & Legislation	5	Land/water protection+Land/water management+Species management+Education & awareness+Law & policy
Grasshopper Sparrow	Ammodramus savannarum	Aves	7.85622e+06	2018	LC (2018)	LC (2021)	Decreasing	3	Shrubland, Grassland, Artificial/Terrestrial	0	0	0	0	2	Monitoring & Planning+Land/Water Protection & Management	0	0
Northern Pintail	Anas acuta	Aves	5.27458e+07	2006	LC (2004)	LC (2019)	Decreasing	3	Wetlands (inland), Marine Neritic, Marine Coastal/Supratidal	0	0	3	Food - human+Pets/display animals, horticulture+Sport hunting/specimen collecting	3	Monitoring & Planning+Land/Water Protection & Management+Education & Legislation	0	0
Mallard	Anas platyrhynchos	Aves	4.60555e+07	2006	LC (2004)	LC (2019)	Increasing	2	Wetlands (inland), Artificial/Aquatic & Marine	0	0	3	Food - human+Pets/display animals, horticulture+Sport hunting/specimen collecting	3	Monitoring & Planning+Land/Water Protection & Management+Education & Legislation	0	0
Regent Honeyeater	Anthochaera phrygia	Aves	282029	2020	CR (2018)	CR (2018)	Decreasing	2	Forest, Savanna	5	Agriculture & aquaculture+Biological resource use+Invasive & other problematic species, genes & diseases+Climate change & severe weather	1	Pets/display animals, horticulture	4	Monitoring & Planning+Land/Water Protection & Management+Species Management+Education & Legislation	4	Land/water protection+Land/water management+Species management+Education & awareness
Florida Scrub-jay	Aphelocoma coerulescens	Aves	6491.29	2009	VU (2008)	VU (2020)	Decreasing	1	Shrubland	7	Residential & commercial development+Agriculture & aquaculture+Transportation & service corridors+Biological resource use+Natural system modifications+Climate change & severe weather	1	Pets/display animals, horticulture	2	Monitoring & Planning+Land/Water Protection & Management	3	Land/water protection+Land/water management+Species management
Golden Eagle	Aquila chrysaetos	Aves	4.32788e+07	2004	LC (2004)	LC (2021)	Stable	5	Forest, Shrubland, Grassland, Rocky areas (eg. inland cliffs, mountain peaks), Desert	7	Agriculture & aquaculture+Energy production & mining+Transportation & service corridors+Biological resource use+Invasive & other problematic species, genes & diseases+Pollution+Climate change & severe weather	1	Pets/display animals, horticulture	3	Monitoring & Planning+Land/Water Protection & Management+Education & Legislation	1	Land/water management
Bonelli’s Eagle	Aquila fasciata	Aves	5.89488e+06	2016	LC (2016)	LC (2019)	Decreasing	5	Forest, Shrubland, Grassland, Wetlands (inland), Rocky areas (eg. inland cliffs, mountain peaks)	0	0	1	Pets/display animals, horticulture	3	Monitoring & Planning+Land/Water Protection & Management+Education & Legislation	0	0
Short-eared Owl	Asio flammeus	Aves	5.98483e+07	2014	LC (2015)	LC (2021)	Decreasing	3	Grassland, Wetlands (inland), Artificial/Terrestrial	9	Residential & commercial development+Agriculture & aquaculture+Energy production & mining+Transportation & service corridors+Biological resource use+Natural system modifications+Invasive & other problematic species, genes & diseases+Pollution+Climate change & severe weather	2	Pets/display animals, horticulture+Sport hunting/specimen collecting	3	Monitoring & Planning+Land/Water Protection & Management+Education & Legislation	0	0
Northern Long-eared Owl	Asio otus	Aves	3.51971e+07	2006	LC (2004)	LC (2021)	Decreasing	5	Forest, Shrubland, Grassland, Wetlands (inland), Artificial/Terrestrial	6	Residential & commercial development+Agriculture & aquaculture+Energy production & mining+Biological resource use+Invasive & other problematic species, genes & diseases+Pollution	3	Food - human+Pets/display animals, horticulture+Research	3	Monitoring & Planning+Land/Water Protection & Management+Education & Legislation	1	Land/water management
Lesser Scaup	Aythya affinis	Aves	1.5937e+07	2006	LC (2004)	LC (2021)	Stable	4	Wetlands (inland), Marine Neritic, Marine Coastal/Supratidal, Artificial/Aquatic & Marine	0	0	2	Food - human+Pets/display animals, horticulture	3	Monitoring & Planning+Land/Water Protection & Management+Education & Legislation	0	0
Baer’s Pochard	Aythya baeri	Aves	8.94463e+06	2019	CR (2019)	CR (2019)	Decreasing	2	Wetlands (inland), Artificial/Aquatic & Marine	5	Residential & commercial development+Agriculture & aquaculture+Biological resource use+Invasive & other problematic species, genes & diseases+Pollution	3	Food - human+Pets/display animals, horticulture+Sport hunting/specimen collecting	4	Monitoring & Planning+Land/Water Protection & Management+Species Management+Education & Legislation	5	Land/water protection+Land/water management+Species management+Education & awareness+Law & policy
Upland Sandpiper	Bartramia longicauda	Aves	2.12219e+07	2004	LC (2004)	LC (2021)	Increasing	2	Grassland, Artificial/Terrestrial	0	0	3	Food - human+Pets/display animals, horticulture+Sport hunting/specimen collecting	3	Monitoring & Planning+Land/Water Protection & Management+Education & Legislation	0	0
Australasian Bittern	Botaurus poiciloptilus	Aves	1.417e+06	2020	VU (2022)	VU (2022)	Decreasing	2	Wetlands (inland), Marine Intertidal	5	Agriculture & aquaculture+Energy production & mining+Biological resource use+Natural system modifications+Climate change & severe weather	2	Sport hunting/specimen collecting+Others	2	Monitoring & Planning+Land/Water Protection & Management	3	Land/water protection+Land/water management+Species management
Blakiston’s Eagle-owl	Bubo blakistoni	Aves	2.28276e+06	2016	EN (2016)	EN (2016)	Decreasing	2	Forest, Wetlands (inland)	7	Residential & commercial development+Agriculture & aquaculture+Transportation & service corridors+Biological resource use+Human intrusions & disturbance+Natural system modifications+Pollution	2	Food - human+Pets/display animals, horticulture	4	Monitoring & Planning+Land/Water Protection & Management+Species Management+Education & Legislation	4	Land/water protection+Land/water management+Species management+Law & policy
Eurasian Thick-knee	Burhinus oedicnemus	Aves	2.12919e+07	2019	LC (2018)	LC (2018)	Decreasing	3	Shrubland, Grassland, Artificial/Terrestrial	0	0	3	Food - human+Pets/display animals, horticulture+Sport hunting/specimen collecting	3	Monitoring & Planning+Land/Water Protection & Management+Education & Legislation	0	0
Grey-faced Buzzard	Butastur indicus	Aves	6.82835e+06	2005	LC (2004)	LC (2021)	Decreasing	4	Forest, Wetlands (inland), Artificial/Terrestrial, Artificial/Aquatic & Marine	4	Residential & commercial development+Agriculture & aquaculture+Biological resource use+Natural system modifications	1	Pets/display animals, horticulture	2	Land/Water Protection & Management+Education & Legislation	1	Livelihood, economic & other incentives
Gunnison Grouse	Centrocercus minimus	Aves	9683.17	2015	EN (2016)	EN (2020)	Decreasing	1	Shrubland	6	Residential & commercial development+Agriculture & aquaculture+Energy production & mining+Transportation & service corridors+Biological resource use+Climate change & severe weather	2	Food - human+Sport hunting/specimen collecting	3	Monitoring & Planning+Land/Water Protection & Management+Education & Legislation	3	Land/water protection+Land/water management+Education & awareness
Sage Grouse	Centrocercus urophasianus	Aves	1.31589e+06	2006	NT (2004)	NT (2016)	Decreasing	1	Shrubland	6	Agriculture & aquaculture+Energy production & mining+Biological resource use+Natural system modifications+Invasive & other problematic species, genes & diseases+Pollution	2	Food - human+Sport hunting/specimen collecting	2	Monitoring & Planning+Land/Water Protection & Management	2	Land/water management+Law & policy
American Treecreeper	Certhia americana	Aves	1.21099e+07	2010	LC (2009)	LC (2021)	Increasing	1	Forest	0	0	0	0	2	Monitoring & Planning+Land/Water Protection & Management	0	0
Short-toed Treecreeper	Certhia brachydactyla	Aves	3.18583e+06	2006	LC (2004)	LC (2016)	Increasing	3	Forest, Shrubland, Artificial/Terrestrial	0	0	0	0	3	Monitoring & Planning+Land/Water Protection & Management+Education & Legislation	0	0
Eurasian Treecreeper	Certhia familiaris	Aves	1.58551e+07	2005	Not Recognized (2004)	LC (2017)	Stable	1	Forest	0	0	0	0	2	Monitoring & Planning+Land/Water Protection & Management	0	0
Piping Plover	Charadrius melodus	Aves	4.9514e+06	2016	NT (2016)	NT (2020)	Increasing	2	Wetlands (inland), Marine Coastal/Supratidal	4	Residential & commercial development+Human intrusions & disturbance+Invasive & other problematic species, genes & diseases+Climate change & severe weather	3	Food - human+Pets/display animals, horticulture+Sport hunting/specimen collecting	4	Monitoring & Planning+Land/Water Protection & Management+Species Management+Education & Legislation	2	Land/water protection+Land/water management
Dupont's Lark	Chersophilus duponti	Aves	287921	2018	NT (2017)	VU (2020)	Decreasing	2	Shrubland, Grassland	5	Residential & commercial development+Agriculture & aquaculture+Energy production & mining+Human intrusions & disturbance+Natural system modifications	1	Pets/display animals, horticulture	3	Monitoring & Planning+Land/Water Protection & Management+Education & Legislation	2	Land/water protection+Land/water management
Lark Sparrow	Chondestes grammacus	Aves	7.0568e+06	2018	LC (2016)	LC (2021)	Decreasing	3	Forest, Grassland, Artificial/Terrestrial	0	0	0	0	2	Monitoring & Planning+Land/Water Protection & Management	0	0
Black Stork	Ciconia nigra	Aves	3.55847e+07	2011	LC (2012)	LC (2017)	Unknown	1	Wetlands (inland)	0	0	3	Food - human+Pets/display animals, horticulture+Sport hunting/specimen collecting	3	Monitoring & Planning+Land/Water Protection & Management+Education & Legislation	0	0
Western Marsh-harrier	Circus aeruginosus	Aves	2.97585e+07	2014	LC (2013)	LC (2021)	Stable	5	Grassland, Wetlands (inland), Marine Intertidal, Artificial/Terrestrial, Artificial/Aquatic & Marine	8	Residential & commercial development+Agriculture & aquaculture+Energy production & mining+Transportation & service corridors+Biological resource use+Natural system modifications+Pollution+Climate change & severe weather	3	Medicine - human & veterinary+Pets/display animals, horticulture+Sport hunting/specimen collecting	3	Monitoring & Planning+Land/Water Protection & Management+Education & Legislation	0	0
Northern Harrier	Circus hudsonius	Aves	1.77672e+07	2004	LC (2014)	LC (2016)	Decreasing	5	Forest, Shrubland, Grassland, Wetlands (inland), Artificial/Terrestrial	0	0	2	Pets/display animals, horticulture+Sport hunting/specimen collecting	3	Monitoring & Planning+Land/Water Protection & Management+Education & Legislation	0	0
Long-tailed Duck	Clangula hyemalis	Aves	1.13847e+07	2019	VU (2018)	VU (2018)	Decreasing	3	Grassland, Wetlands (inland), Marine Neritic	5	Energy production & mining+Biological resource use+Invasive & other problematic species, genes & diseases+Pollution+Climate change & severe weather	3	Food - human+Pets/display animals, horticulture+Sport hunting/specimen collecting	3	Monitoring & Planning+Land/Water Protection & Management+Education & Legislation	1	Species management
Northern Bobwhite	Colinus virginianus	Aves	4.34842e+06	2015	NT (2016)	NT (2021)	Decreasing	4	Forest, Shrubland, Grassland, Artificial/Terrestrial	3	Agriculture & aquaculture+Biological resource use+Natural system modifications	3	Food - human+Pets/display animals, horticulture+Sport hunting/specimen collecting	3	Monitoring & Planning+Land/Water Protection & Management+Education & Legislation	1	Land/water management
Coquerel's Coua	Coua coquereli	Aves	139598	2004	LC (2004)	LC (2018)	Decreasing	2	Forest, Shrubland	0	0	1	Food - human	1	Land/Water Protection & Management	0	0
Corncrake	Crex crex	Aves	2.20165e+07	2017	LC (2016)	LC (2016)	Stable	4	Savanna, Grassland, Wetlands (inland), Artificial/Terrestrial	7	Agriculture & aquaculture+Transportation & service corridors+Biological resource use+Human intrusions & disturbance+Natural system modifications+Invasive & other problematic species, genes & diseases+Climate change & severe weather	2	Pets/display animals, horticulture+Sport hunting/specimen collecting	3	Monitoring & Planning+Land/Water Protection & Management+Education & Legislation	5	Land/water protection+Land/water management+Education & awareness+Law & policy+Livelihood, economic & other incentives
Common Cuckoo	Cuculus canorus	Aves	4.98681e+07	2017	LC (2016)	LC (2019)	Decreasing	5	Forest, Savanna, Shrubland, Grassland, Artificial/Terrestrial	0	0	2	Food - human+Pets/display animals, horticulture	2	Monitoring & Planning+Land/Water Protection & Management	0	0
White-backed Woodpecker	Dendrocopos leucotos	Aves	1.12092e+07	1998	LC (2014)	LC (2020)	Decreasing	2	Forest, Wetlands (inland)	1	Biological resource use	1	Pets/display animals, horticulture	2	Land/Water Protection & Management+Education & Legislation	2	Land/water protection+Land/water management
Syrian Woodpecker	Dendrocopos syriacus	Aves	2.92491e+06	2016	LC (2016)	LC (2016)	Stable	3	Forest, Shrubland, Artificial/Terrestrial	0	0	0	0	3	Monitoring & Planning+Land/Water Protection & Management+Education & Legislation	0	0
Black Woodpecker	Dryocopus martius	Aves	1.96107e+07	2013	LC (2012)	LC (2016)	Increasing	1	Forest	0	0	1	Pets/display animals, horticulture	3	Monitoring & Planning+Land/Water Protection & Management+Education & Legislation	0	0
Yellow-breasted Bunting	Emberiza aureola	Aves	1.67397e+07	2019	CR (2017)	CR (2017)	Decreasing	4	Shrubland, Grassland, Wetlands (inland), Artificial/Terrestrial	3	Agriculture & aquaculture+Biological resource use+Pollution	2	Food - human+Pets/display animals, horticulture	3	Monitoring & Planning+Land/Water Protection & Management+Education & Legislation	3	Land/water protection+Education & awareness+Law & policy
Red Goshawk	Erythrotriorchis radiatus	Aves	1.06885e+06	2020	EN (2022)	EN (2022)	Decreasing	2	Forest, Savanna	4	Agriculture & aquaculture+Biological resource use+Natural system modifications+Pollution	1	Sport hunting/specimen collecting	3	Monitoring & Planning+Land/Water Protection & Management+Education & Legislation	3	Land/water protection+Land/water management+Education & awareness
Peregrine Falcon	Falco peregrinus	Aves	9.19634e+07	2004	LC (2014)	LC (2021)	Increasing	10	Forest, Savanna, Shrubland, Grassland, Wetlands (inland), Rocky areas (eg. inland cliffs, mountain peaks), Desert, Marine Intertidal, Marine Coastal/Supratidal, Artificial/Terrestrial	8	Agriculture & aquaculture+Energy production & mining+Transportation & service corridors+Biological resource use+Human intrusions & disturbance+Natural system modifications+Pollution+Climate change & severe weather	3	Food - human+Pets/display animals, horticulture+Sport hunting/specimen collecting	4	Monitoring & Planning+Land/Water Protection & Management+Species Management+Education & Legislation	2	Land/water protection+Species management
Common Loon	Gavia immer	Aves	9.44732e+06	2004	LC (2004)	LC (2018)	Stable	2	Wetlands (inland), Marine Neritic	1	Biological resource use	1	Pets/display animals, horticulture	3	Monitoring & Planning+Land/Water Protection & Management+Education & Legislation	0	0
Eurasian Pygmy-owl	Glaucidium passerinum	Aves	1.1348e+07	2006	LC (2004)	LC (2016)	Stable	3	Forest, Shrubland, Wetlands (inland)	0	0	1	Pets/display animals, horticulture	2	Land/Water Protection & Management+Education & Legislation	0	0
Red-crowned Crane	Grus japonensis	Aves	2.2198e+06	2016	EN (2016)	VU (2021)	Decreasing	4	Wetlands (inland), Marine Intertidal, Marine Coastal/Supratidal, Artificial/Terrestrial	6	Residential & commercial development+Agriculture & aquaculture+Biological resource use+Human intrusions & disturbance+Natural system modifications+Pollution	1	Pets/display animals, horticulture	4	Monitoring & Planning+Land/Water Protection & Management+Species Management+Education & Legislation	5	Land/water protection+Land/water management+Species management+Education & awareness+Law & policy
White-naped Crane	Grus vipio	Aves	2.14878e+06	2021	VU (2018)	VU (2018)	Decreasing	3	Wetlands (inland), Marine Coastal/Supratidal, Artificial/Terrestrial	8	Residential & commercial development+Agriculture & aquaculture+Biological resource use+Human intrusions & disturbance+Natural system modifications+Invasive & other problematic species, genes & diseases+Pollution+Climate change & severe weather	2	Food - human+Pets/display animals, horticulture	3	Monitoring & Planning+Land/Water Protection & Management+Education & Legislation	4	Land/water protection+Land/water management+Education & awareness+Law & policy
Bearded Vulture	Gypaetus barbatus	Aves	8.60552e+06	2019	NT (2017)	NT (2021)	Decreasing	4	Shrubland, Grassland, Rocky areas (eg. inland cliffs, mountain peaks), Artificial/Terrestrial	10	Residential & commercial development+Agriculture & aquaculture+Energy production & mining+Transportation & service corridors+Biological resource use+Human intrusions & disturbance+Invasive & other problematic species, genes & diseases+Pollution+Climate change & severe weather+Others	4	Food - human+Medicine - human & veterinary+Pets/display animals, horticulture+Sport hunting/specimen collecting	4	Monitoring & Planning+Land/Water Protection & Management+Species Management+Education & Legislation	6	Land/water protection+Land/water management+Species management+Education & awareness+Law & policy+Livelihood, economic & other incentives
American Oystercatcher	Haematopus palliatus	Aves	1.77348e+06	2016	LC (2016)	LC (2016)	Stable	1	Marine Intertidal	0	0	1	Pets/display animals, horticulture	2	Monitoring & Planning+Land/Water Protection & Management	0	0
White-tailed Sea-eagle	Haliaeetus albicilla	Aves	2.31994e+07	2015	LC (2015)	LC (2021)	Increasing	7	Forest, Grassland, Wetlands (inland), Marine Neritic, Marine Intertidal, Marine Coastal/Supratidal, Artificial/Aquatic & Marine	6	Agriculture & aquaculture+Energy production & mining+Biological resource use+Human intrusions & disturbance+Invasive & other problematic species, genes & diseases+Pollution	1	Pets/display animals, horticulture	3	Monitoring & Planning+Land/Water Protection & Management+Education & Legislation	4	Land/water protection+Land/water management+Education & awareness+Law & policy
Bald Eagle	Haliaeetus leucocephalus	Aves	1.54909e+07	2004	LC (2004)	LC (2016)	Increasing	7	Forest, Shrubland, Grassland, Wetlands (inland), Marine Neritic, Marine Intertidal, Artificial/Aquatic & Marine	0	0	1	Pets/display animals, horticulture	3	Monitoring & Planning+Land/Water Protection & Management+Education & Legislation	0	0
Pileated Woodpecker	Hylatomus pileatus	Aves	5.89744e+06	2000	unknown LR/LC (2000)	LC (2016)	Increasing	3	Forest, Wetlands (inland), Artificial/Terrestrial	0	0	1	Pets/display animals, horticulture	2	Monitoring & Planning+Land/Water Protection & Management	0	0
Wood Thrush	Hylocichla mustelina	Aves	5.20798e+06	2016	NT (2016)	LC (2020)	Decreasing	2	Forest, Artificial/Terrestrial	4	Residential & commercial development+Agriculture & aquaculture+Biological resource use+Pollution	1	Pets/display animals, horticulture	3	Monitoring & Planning+Land/Water Protection & Management+Education & Legislation	2	Land/water protection+Land/water management
Middle Spotted Woodpecker	Leiopicus medius	Aves	3.95734e+06	2009	LC (2009)	LC (2018)	Increasing	2	Forest, Artificial/Terrestrial	0	0	1	Pets/display animals, horticulture	3	Monitoring & Planning+Land/Water Protection & Management+Education & Legislation	0	0
Red-cockaded Woodpecker	Leuconotopicus borealis	Aves	599555	2014	NT (2013)	NT (2020)	Decreasing	2	Forest, Artificial/Terrestrial	6	Agriculture & aquaculture+Biological resource use+Human intrusions & disturbance+Natural system modifications+Invasive & other problematic species, genes & diseases+Climate change & severe weather	1	Pets/display animals, horticulture	2	Monitoring & Planning+Land/Water Protection & Management	4	Land/water protection+Land/water management+Species management+Livelihood, economic & other incentives
Chinese Monal	Lophophorus lhuysii	Aves	175682	2017	VU (2016)	VU (2022)	Decreasing	1	Grassland	2	Agriculture & aquaculture+Biological resource use	2	Food - human+Pets/display animals, horticulture	4	Monitoring & Planning+Land/Water Protection & Management+Species Management+Education & Legislation	2	Species management+Law & policy
Caucasian Grouse	Lyrurus mlokosiewiczi	Aves	104758	2019	NT (2016)	NT (2016)	Decreasing	2	Forest, Grassland	5	Residential & commercial development+Agriculture & aquaculture+Energy production & mining+Transportation & service corridors+Biological resource use	2	Food - human+Sport hunting/specimen collecting	2	Monitoring & Planning+Land/Water Protection & Management	3	Land/water protection+Education & awareness+Livelihood, economic & other incentives
Black Grouse	Lyrurus tetrix	Aves	1.39781e+07	2015	LC (2016)	LC (2016)	Decreasing	5	Forest, Shrubland, Grassland, Wetlands (inland), Artificial/Terrestrial	0	0	3	Food - human+Pets/display animals, horticulture+Sport hunting/specimen collecting	3	Monitoring & Planning+Land/Water Protection & Management+Education & Legislation	0	0
Gadwall	Mareca strepera	Aves	3.43196e+07	2006	LC (2004)	LC (2016)	Increasing	1	Wetlands (inland)	0	0	3	Food - human+Pets/display animals, horticulture+Sport hunting/specimen collecting	3	Monitoring & Planning+Land/Water Protection & Management+Education & Legislation	0	0
Goosander	Mergus merganser	Aves	3.52453e+07	2014	LC (2012)	LC (2018)	Unknown	3	Forest, Wetlands (inland), Marine Neritic	1	Biological resource use	3	Food - human+Pets/display animals, horticulture+Sport hunting/specimen collecting	3	Monitoring & Planning+Land/Water Protection & Management+Education & Legislation	2	Species management+Law & policy
Scaly-sided Merganser	Mergus squamatus	Aves	1.93023e+06	2021	EN (2017)	EN (2017)	Decreasing	3	Forest, Wetlands (inland), Marine Neritic	6	Residential & commercial development+Transportation & service corridors+Biological resource use+Human intrusions & disturbance+Natural system modifications+Pollution	2	Food - human+Sport hunting/specimen collecting	3	Monitoring & Planning+Land/Water Protection & Management+Education & Legislation	3	Land/water protection+Land/water management+Education & awareness
New Zealand Kaka	Nestor meridionalis	Aves	68309.1	2008	EN (2008)	VU (2022)	Decreasing	1	Forest	2	Biological resource use+Natural system modifications	2	Food - human+Pets/display animals, horticulture	4	Monitoring & Planning+Land/Water Protection & Management+Species Management+Education & Legislation	1	Species management
Powerful Owl	Ninox strenua	Aves	572440	2001	unknown LR/LC (2000)	LC (2016)	Stable	4	Forest, Shrubland, Wetlands (inland), Artificial/Terrestrial	1	Climate change & severe weather	1	Pets/display animals, horticulture	3	Monitoring & Planning+Land/Water Protection & Management+Education & Legislation	0	0
Far Eastern Curlew	Numenius madagascariensis	Aves	6.50589e+06	2020	EN (2017)	EN (2017)	Decreasing	4	Forest, Wetlands (inland), Marine Neritic, Marine Intertidal	5	Residential & commercial development+Agriculture & aquaculture+Biological resource use+Pollution+Climate change & severe weather	1	Food - human	3	Monitoring & Planning+Land/Water Protection & Management+Education & Legislation	5	Land/water protection+Land/water management+Education & awareness+Law & policy+Livelihood, economic & other incentives
Great Bustard	Otis tarda	Aves	1.00656e+07	2014	VU (2013)	VU (2017)	Decreasing	2	Grassland, Artificial/Terrestrial	6	Agriculture & aquaculture+Transportation & service corridors+Biological resource use+Human intrusions & disturbance+Pollution+Climate change & severe weather	3	Food - human+Pets/display animals, horticulture+Sport hunting/specimen collecting	3	Monitoring & Planning+Land/Water Protection & Management+Education & Legislation	5	Land/water protection+Land/water management+Species management+Education & awareness+Livelihood, economic & other incentives
Palawan Scops-owl	Otus fuliginosus	Aves	8242.23	2006	NT (2004)	NT (2016)	Decreasing	2	Forest, Artificial/Terrestrial	2	Agriculture & aquaculture+Biological resource use	1	Pets/display animals, horticulture	2	Land/Water Protection & Management+Education & Legislation	2	Land/water protection+Law & policy
Sokoke Scops-owl	Otus ireneae	Aves	634.785	2018	EN (2016)	EN (2016)	Decreasing	2	Forest, Artificial/Terrestrial	4	Agriculture & aquaculture+Energy production & mining+Biological resource use+Climate change & severe weather	1	Pets/display animals, horticulture	2	Land/Water Protection & Management+Education & Legislation	1	Land/water protection
Osprey	Pandion haliaetus	Aves	9.14609e+07	2006	LC (2004)	LC (2021)	Increasing	5	Forest, Wetlands (inland), Marine Neritic, Marine Coastal/Supratidal, Artificial/Aquatic & Marine	5	Agriculture & aquaculture+Energy production & mining+Biological resource use+Human intrusions & disturbance+Pollution	2	Pets/display animals, horticulture+Sport hunting/specimen collecting	3	Monitoring & Planning+Land/Water Protection & Management+Education & Legislation	2	Species management+Law & policy
Common Pheasant	Phasianus colchicus	Aves	1.66842e+07	2018	LC (2016)	LC (2016)	Decreasing	3	Forest, Shrubland, Artificial/Terrestrial	0	0	3	Food - human+Pets/display animals, horticulture+Sport hunting/specimen collecting	3	Monitoring & Planning+Land/Water Protection & Management+Education & Legislation	0	0
Common Redstart	Phoenicurus phoenicurus	Aves	4.26604e+07	2004	LC (2004)	LC (2019)	Increasing	4	Forest, Shrubland, Grassland, Artificial/Terrestrial	0	0	2	Pets/display animals, horticulture+Sport hunting/specimen collecting	3	Monitoring & Planning+Land/Water Protection & Management+Education & Legislation	0	0
Eurasian Spoonbill	Platalea leucorodia	Aves	9.16618e+06	2012	LC (2012)	LC (2019)	Unknown	5	Forest, Wetlands (inland), Marine Neritic, Marine Coastal/Supratidal, Artificial/Aquatic & Marine	0	0	2	Food - human+Pets/display animals, horticulture	3	Monitoring & Planning+Land/Water Protection & Management+Education & Legislation	0	0
Marsh Tit	Poecile palustris	Aves	9.04491e+06	2006	Not Recognized (2004)	LC (2017)	Decreasing	4	Forest, Shrubland, Wetlands (inland), Artificial/Terrestrial	0	0	0	0	1	Land/Water Protection & Management	0	0
California Gnatcatcher	Polioptila californica	Aves	133587	2001	unknown LR/LC (2000)	LC (2021)	Decreasing	1	Shrubland	0	0	0	0	1	Land/Water Protection & Management	0	0
Black-throated Huet-huet	Pteroptochos tarnii	Aves	273252	2007	LC (2008)	LC (2018)	Decreasing	3	Forest, Shrubland, Artificial/Terrestrial	0	0	0	0	1	Land/Water Protection & Management	0	0
Western Water Rail	Rallus aquaticus	Aves	1.37388e+07	2013	LC (2014)	LC (2019)	Decreasing	3	Grassland, Wetlands (inland), Artificial/Aquatic & Marine	1	Climate change & severe weather	3	Food - human+Pets/display animals, horticulture+Sport hunting/specimen collecting	3	Monitoring & Planning+Land/Water Protection & Management+Education & Legislation	0	0
Black Skimmer	Rynchops niger	Aves	1.41578e+07	2018	LC (2016)	LC (2016)	Decreasing	4	Wetlands (inland), Marine Neritic, Marine Intertidal, Marine Coastal/Supratidal	0	0	0	0	1	Land/Water Protection & Management	0	0
Chucao Tapaculo	Scelorchilus rubecula	Aves	269681	2007	LC (2008)	LC (2018)	Decreasing	1	Forest	0	0	0	0	1	Land/Water Protection & Management	0	0
Rufous-breasted Leaftosser	Sclerurus scansor	Aves	2.11618e+06	2010	LC (2016)	LC (2016)	Decreasing	1	Forest	0	0	0	0	1	Land/Water Protection & Management	0	0
American Woodcock	Scolopax minor	Aves	4.63599e+06	2015	LC (2016)	LC (2020)	Decreasing	2	Forest, Shrubland	0	0	3	Food - human+Pets/display animals, horticulture+Sport hunting/specimen collecting	3	Monitoring & Planning+Land/Water Protection & Management+Education & Legislation	0	0
Ecuadorian Tapaculo	Scytalopus robbinsi	Aves	1135.63	2018	EN (2018)	EN (2018)	Decreasing	1	Forest	2	Agriculture & aquaculture+Climate change & severe weather	0	0	1	Land/Water Protection & Management	2	Land/water protection+Land/water management
Cerulean Warbler	Setophaga cerulea	Aves	4.64492e+06	2004	VU (2004)	NT (2021)	Decreasing	1	Forest	4	Residential & commercial development+Agriculture & aquaculture+Energy production & mining+Biological resource use	0	0	3	Monitoring & Planning+Land/Water Protection & Management+Education & Legislation	3	Land/water protection+Land/water management+Law & policy
Eurasian Nuthatch	Sitta europaea	Aves	2.15033e+07	2000	LC (2016)	LC (2018)	Stable	1	Forest	0	0	1	Pets/display animals, horticulture	3	Monitoring & Planning+Land/Water Protection & Management+Education & Legislation	2	Land/water protection+Land/water management
Northern Shoveler	Spatula clypeata	Aves	4.98999e+07	2006	LC (2004)	LC (2019)	Decreasing	6	Grassland, Wetlands (inland), Marine Neritic, Marine Intertidal, Marine Coastal/Supratidal, Artificial/Aquatic & Marine	4	Transportation & service corridors+Biological resource use+Invasive & other problematic species, genes & diseases+Pollution	3	Food - human+Pets/display animals, horticulture+Sport hunting/specimen collecting	3	Monitoring & Planning+Land/Water Protection & Management+Education & Legislation	0	0
Blue-winged Teal	Spatula discors	Aves	1.49009e+07	2006	LC (2004)	LC (2021)	Increasing	4	Grassland, Wetlands (inland), Marine Intertidal, Marine Coastal/Supratidal	0	0	3	Food - human+Pets/display animals, horticulture+Sport hunting/specimen collecting	3	Monitoring & Planning+Land/Water Protection & Management+Education & Legislation	0	0
Dickcissel	Spiza Americana	Aves	6.15916e+06	2018	LC (2016)	LC (2016)	Stable	3	Savanna, Grassland, Artificial/Terrestrial	0	0	1	Pets/display animals, horticulture	2	Monitoring & Planning+Land/Water Protection & Management	0	0
Field Sparrow	Spizella pusilla	Aves	4.73315e+06	2018	LC (2016)	LC (2021)	Decreasing	4	Forest, Shrubland, Grassland, Artificial/Terrestrial	0	0	1	Pets/display animals, horticulture	2	Monitoring & Planning+Land/Water Protection & Management	0	0
Tawny Owl	Strix aluco	Aves	9.53673e+06	2006	LC (2014)	LC (2016)	Stable	3	Forest, Shrubland, Artificial/Terrestrial	0	0	1	Pets/display animals, horticulture	3	Monitoring & Planning+Land/Water Protection & Management+Education & Legislation	0	0
Spotted Owl	Strix occidentalis	Aves	1.2019e+06	2006	NT (2004)	NT (2020)	Decreasing	1	Forest	7	Energy production & mining+Transportation & service corridors+Biological resource use+Human intrusions & disturbance+Natural system modifications+Invasive & other problematic species, genes & diseases+Climate change & severe weather	0	0	4	Monitoring & Planning+Land/Water Protection & Management+Species Management+Education & Legislation	4	Land/water protection+Land/water management+Species management+Law & policy
Ural Owl	Strix uralensis	Aves	1.21861e+07	2016	LC (2016)	LC (2021)	Stable	3	Forest, Wetlands (inland), Artificial/Terrestrial	2	Agriculture & aquaculture+Invasive & other problematic species, genes & diseases	1	Pets/display animals, horticulture	2	Land/Water Protection & Management+Education & Legislation	0	0
Barred Owl	Strix varia	Aves	6.59572e+06	2003	LC (2004)	LC (2016)	Increasing	3	Forest, Wetlands (inland), Artificial/Terrestrial	0	0	1	Pets/display animals, horticulture	3	Monitoring & Planning+Land/Water Protection & Management+Education & Legislation	0	0
Eastern Meadowlark	Sturnella magna	Aves	7.84668e+06	2018	NT (2018)	NT (2020)	Decreasing	3	Shrubland, Grassland, Artificial/Terrestrial	3	Agriculture & aquaculture+Human intrusions & disturbance+Pollution	0	0	1	Land/Water Protection & Management	1	Land/water management
Western Meadowlark	Sturnella neglecta	Aves	8.65005e+06	2018	LC (2018)	LC (2018)	Decreasing	3	Shrubland, Grassland, Artificial/Terrestrial	0	0	1	Pets/display animals, horticulture	2	Monitoring & Planning+Land/Water Protection & Management	0	0
Fischer's Turaco	Tauraco fischeri	Aves	48036.2	2003	NT (2004)	NT (2022)	Decreasing	3	Forest, Shrubland, Artificial/Terrestrial	3	Residential & commercial development+Agriculture & aquaculture+Biological resource use	1	Pets/display animals, horticulture	2	Land/Water Protection & Management+Education & Legislation	5	Land/water protection+Land/water management+Species management+Education & awareness+Law & policy
Western Capercaillie	Tetrao urogallus	Aves	1.13137e+07	2002	unknown LR/LC (2000)	LC (2016)	Decreasing	1	Forest	1	Climate change & severe weather	3	Food - human+Pets/display animals, horticulture+Sport hunting/specimen collecting	3	Monitoring & Planning+Land/Water Protection & Management+Education & Legislation	0	0
Caucasian Snowcock	Tetraogallus caucasicus	Aves	23393	2019	LC (2017)	LC (2017)	Stable	1	Rocky areas (eg. inland cliffs, mountain peaks)	2	Agriculture & aquaculture+Biological resource use	1	Food - human	1	Land/Water Protection & Management	0	0
Little Bustard	Tetrax tetrax	Aves	1.0181e+07	2014	NT (2015)	NT (2018)	Decreasing	2	Grassland, Artificial/Terrestrial	6	Agriculture & aquaculture+Transportation & service corridors+Biological resource use+Invasive & other problematic species, genes & diseases+Pollution+Climate change & severe weather	3	Food - human+Pets/display animals, horticulture+Sport hunting/specimen collecting	4	Monitoring & Planning+Land/Water Protection & Management+Species Management+Education & Legislation	3	Land/water management+Education & awareness+Law & policy
Cabot’s Tragopan	Tragopan caboti	Aves	396411	2019	VU (2020)	VU (2020)	Decreasing	1	Forest	2	Agriculture & aquaculture+Biological resource use	2	Food - human+Pets/display animals, horticulture	4	Monitoring & Planning+Land/Water Protection & Management+Species Management+Education & Legislation	4	Land/water protection+Land/water management+Species management+Education & awareness
Greater Prairie-chicken	Tympanuchus cupido	Aves	402896	2001	unknown LR/LC (2000)	NT (2020)	Increasing	2	Forest, Grassland	5	Agriculture & aquaculture+Energy production & mining+Transportation & service corridors+Biological resource use+Invasive & other problematic species, genes & diseases+Pollution	3	Food - human+Pets/display animals, horticulture+Sport hunting/specimen collecting	3	Monitoring & Planning+Land/Water Protection & Management+Education & Legislation	2	Land/water management+Species management
Lesser Prairie-chicken	Tympanuchus pallidicinctus	Aves	63285.9	2009	VU (2008)	VU (2018)	Decreasing	3	Shrubland, Grassland, Artificial/Terrestrial	6	Agriculture & aquaculture+Transportation & service corridors+Biological resource use+Natural system modifications+Pollution+Climate change & severe weather	2	Food - human+Sport hunting/specimen collecting	2	Monitoring & Planning+Land/Water Protection & Management	4	Land/water protection+Land/water management+Law & policy+Livelihood, economic & other incentives
Greater Sooty-owl	Tyto tenebricosa	Aves	1.11679e+06	2001	unknown LR/LC (2000)	LC (2016)	Decreasing	3	Forest, Shrubland, Grassland	1	Climate change & severe weather	1	Pets/display animals, horticulture	3	Monitoring & Planning+Land/Water Protection & Management+Education & Legislation	0	0
Golden-winged Warbler	Vermivora chrysoptera	Aves	4.53639e+06	2019	NT (2018)	NT (2018)	Decreasing	5	Forest, Shrubland, Grassland, Wetlands (inland), Artificial/Terrestrial	1	Agriculture & aquaculture	0	0	2	Monitoring & Planning+Land/Water Protection & Management	2	Land/water management+Species management
Golden-capped Fruit Bat	Acerodon jubatus	Mammalia	141736	2005	EN (2008)	EN (2016)	Decreasing	1	Forest	5	Residential & commercial development+Agriculture & aquaculture+Energy production & mining+Biological resource use+Human intrusions & disturbance	1	Food - human	3	Land/Water Protection & Management+Species Management+Education & Legislation	5	Land/water protection+Land/water management+Species management+Education & awareness+Law & policy
Cheetah	Acinonyx jubatus	Mammalia	2.94345e+06	2008	VU (2008)	VU (2022)	Decreasing	7	Savanna, Shrubland, Grassland, Wetlands (inland), Rocky areas (eg. inland cliffs, mountain peaks), Desert, Artificial/Terrestrial	9	Residential & commercial development+Agriculture & aquaculture+Energy production & mining+Transportation & service corridors+Biological resource use+Human intrusions & disturbance+Natural system modifications+Invasive & other problematic species, genes & diseases+Climate change & severe weather	6	Wearing apparel, accessories+Handicrafts, jewellery, etc.+Pets/display animals, horticulture+Sport hunting/specimen collecting+Establish ex-situ production+Others	4	Monitoring & Planning+Land/Water Protection & Management+Species Management+Education & Legislation	6	Land/water protection+Land/water management+Species management+Education & awareness+Law & policy+Livelihood, economic & other incentives
Giant Panda	Ailuropoda melanoleuca	Mammalia	25709.6	2016	VU (2016)	VU (2016)	Increasing	1	Forest	10	Residential & commercial development+Agriculture & aquaculture+Energy production & mining+Transportation & service corridors+Biological resource use+Human intrusions & disturbance+Natural system modifications+Pollution+Geological events+Climate change & severe weather	3	Food - human+Pets/display animals, horticulture+Sport hunting/specimen collecting	3	Land/Water Protection & Management+Species Management+Education & Legislation	6	Land/water protection+Land/water management+Species management+Education & awareness+Law & policy+Livelihood, economic & other incentives
Red Panda	Ailurus fulgens	Mammalia	338841	2019	EN (2015)	EN (2015)	Decreasing	2	Forest, Shrubland	10	Residential & commercial development+Agriculture & aquaculture+Energy production & mining+Transportation & service corridors+Biological resource use+Human intrusions & disturbance+Natural system modifications+Invasive & other problematic species, genes & diseases+Geological events+Climate change & severe weather	4	Food - human+Medicine - human & veterinary+Wearing apparel, accessories+Pets/display animals, horticulture	3	Land/Water Protection & Management+Species Management+Education & Legislation	6	Land/water protection+Land/water management+Species management+Education & awareness+Law & policy+Livelihood, economic & other incentives
Moose	Alces alces	Mammalia	2.30631e+07	2002	LC (2016)	LC (2016)	Increasing	3	Forest, Wetlands (inland), Artificial/Terrestrial	4	Residential & commercial development+Agriculture & aquaculture+Energy production & mining+Biological resource use	2	Food - human+Sport hunting/specimen collecting	1	Land/Water Protection & Management	3	Land/water protection+Species management+Law & policy
Maranhão Red-handed Howler Monkey	Alouatta ululata	Mammalia	98673.2	2020	EN (2020)	EN (2021)	Decreasing	2	Forest, Savanna	6	Residential & commercial development+Agriculture & aquaculture+Energy production & mining+Transportation & service corridors+Biological resource use+Climate change & severe weather	1	Food - human	2	Land/Water Protection & Management+Education & Legislation	3	Land/water management+Species management+Education & awareness
Western Barbastelle	Barbastella barbastellus	Mammalia	3.72994e+06	2019	NT (2016)	NT (2016)	Decreasing	4	Forest, Shrubland, Rocky areas (eg. inland cliffs, mountain peaks), Caves and Subterranean Habitats (non-aquatic)	3	Transportation & service corridors+Biological resource use+Human intrusions & disturbance	0	0	1	Land/Water Protection & Management	1	Land/water management
Takin	Budorcas taxicolor	Mammalia	440395	2019	VU (2008)	VU (2008)	Decreasing	3	Forest, Shrubland, Grassland	7	Residential & commercial development+Agriculture & aquaculture+Transportation & service corridors+Biological resource use+Human intrusions & disturbance+Natural system modifications+Invasive & other problematic species, genes & diseases	1	Food - human	3	Land/Water Protection & Management+Species Management+Education & Legislation	5	Land/water protection+Land/water management+Species management+Education & awareness+Law & policy
Riverine Rabbit	Bunolagus monticularis	Mammalia	45473.9	2016	CR (2013)	CR (2019)	Decreasing	1	Shrubland	6	Residential & commercial development+Agriculture & aquaculture+Energy production & mining+Biological resource use+Invasive & other problematic species, genes & diseases+Climate change & severe weather	2	Food - human+Sport hunting/specimen collecting	2	Monitoring & Planning+Land/Water Protection & Management	6	Land/water protection+Land/water management+Species management+Education & awareness+Law & policy+Livelihood, economic & other incentives
Wild Camel	Camelus ferus	Mammalia	89716.8	2014	CR (2008)	CR (2008)	Decreasing	1	Desert	4	Residential & commercial development+Agriculture & aquaculture+Energy production & mining+Biological resource use	2	Food - human+Sport hunting/specimen collecting	2	Land/Water Protection & Management+Species Management	3	Land/water protection+Land/water management+Species management
Grey Wolf	Canis lupus	Mammalia	5.54882e+07	2011	LC (2010)	LC (2018)	Stable	7	Forest, Shrubland, Grassland, Wetlands (inland), Rocky areas (eg. inland cliffs, mountain peaks), Desert, Artificial/Terrestrial	2	Agriculture & aquaculture+Biological resource use	1	Wearing apparel, accessories	4	Monitoring & Planning+Land/Water Protection & Management+Species Management+Education & Legislation	2	Land/water management+Law & policy
Alpine Ibex	Capra ibex	Mammalia	19233.4	1995	LR/LC (1996)	LC (2020)	Stable	2	Grassland, Rocky areas (eg. inland cliffs, mountain peaks)	4	Human intrusions & disturbance+Natural system modifications+Invasive & other problematic species, genes & diseases+Climate change & severe weather	2	Food - human+Sport hunting/specimen collecting	2	Land/Water Protection & Management+Species Management	3	Land/water management+Species management+Education & awareness
Iberian Wild Goat	Capra pyrenaica	Mammalia	92672.6	1995	LR/NT (1996)	LC (2021)	Increasing	3	Forest, Shrubland, Rocky areas (eg. inland cliffs, mountain peaks)	3	Agriculture & aquaculture+Human intrusions & disturbance+Invasive & other problematic species, genes & diseases	0	0	2	Land/Water Protection & Management+Education & Legislation	3	Land/water management+Species management+Law & policy
European Roe deer	Capreolus capreolus	Mammalia	6.41475e+06	1995	LR/LC (1996)	LC (2016)	Increasing	5	Forest, Shrubland, Grassland, Wetlands (inland), Artificial/Terrestrial	3	Agriculture & aquaculture+Biological resource use+Invasive & other problematic species, genes & diseases	3	Food - human+Pets/display animals, horticulture+Sport hunting/specimen collecting	2	Land/Water Protection & Management+Species Management	3	Species management+Education & awareness+Law & policy
Mainland Serow	Capricornis sumatraensis	Mammalia	3.51022e+06	2021	VU (2020)	VU (2020)	Decreasing	5	Forest, Shrubland, Grassland, Rocky areas (eg. inland cliffs, mountain peaks), Artificial/Terrestrial	5	Residential & commercial development+Agriculture & aquaculture+Energy production & mining+Transportation & service corridors+Biological resource use	2	Food - human+Medicine - human & veterinary	3	Land/Water Protection & Management+Species Management+Education & Legislation	5	Land/water protection+Land/water management+Species management+Education & awareness+Law & policy
Caracal	Caracal caracal	Mammalia	1.71992e+07	2020	LC (2016)	LC (2016)	Unknown	5	Forest, Savanna, Shrubland, Grassland, Desert	2	Agriculture & aquaculture+Biological resource use	0	0	2	Land/Water Protection & Management+Education & Legislation	3	Land/water protection+Land/water management+Law & policy
American Beaver	Castor canadensis	Mammalia	1.56728e+07	2011	LC (2011)	LC (2016)	Stable	2	Forest, Wetlands (inland)	0	0	1	Wearing apparel, accessories	2	Land/Water Protection & Management+Species Management	1	Land/water management
Asiatic Golden Cat	Catopuma temminckii	Mammalia	337212	2021	NT (2015)	NT (2015)	Decreasing	4	Forest, Savanna, Shrubland, Grassland	4	Residential & commercial development+Agriculture & aquaculture+Biological resource use+Natural system modifications	4	Food - human+Medicine - human & veterinary+Wearing apparel, accessories+Handicrafts, jewellery, etc.	2	Land/Water Protection & Management+Education & Legislation	4	Land/water protection+Land/water management+Education & awareness+Law & policy
Red Deer	Cervus elaphus	Mammalia	4.25684e+06	1995	LC (2016)	LC (2018)	Increasing	5	Forest, Shrubland, Grassland, Rocky areas (eg. inland cliffs, mountain peaks), Artificial/Terrestrial	7	Residential & commercial development+Agriculture & aquaculture+Energy production & mining+Transportation & service corridors+Biological resource use+Human intrusions & disturbance+Invasive & other problematic species, genes & diseases	0	0	3	Land/Water Protection & Management+Species Management+Education & Legislation	3	Land/water management+Species management+Law & policy
Common Wildebeest	Connochaetes taurinus	Mammalia	3.08737e+06	2015	LC (2016)	LC (2016)	Stable	2	Savanna, Grassland	5	Residential & commercial development+Agriculture & aquaculture+Biological resource use+Human intrusions & disturbance+Natural system modifications	2	Food - human+Sport hunting/specimen collecting	1	Land/Water Protection & Management	2	Land/water management+Species management
Spotted Hyaena	Crocuta crocuta	Mammalia	1.44641e+07	2008	LC (2008)	LC (2015)	Decreasing	3	Forest, Savanna, Grassland	1	Biological resource use	1	Medicine - human & veterinary	1	Land/Water Protection & Management	3	Land/water protection+Land/water management+Education & awareness
Persian Fallow Deer	Dama mesopotamica	Mammalia	614.202	2008	EN (2008)	EN (2015)	Increasing	3	Forest, Savanna, Shrubland	7	Residential & commercial development+Agriculture & aquaculture+Transportation & service corridors+Biological resource use+Human intrusions & disturbance+Invasive & other problematic species, genes & diseases+Climate change & severe weather	1	Food - human	3	Land/Water Protection & Management+Species Management+Education & Legislation	5	Land/water protection+Land/water management+Species management+Education & awareness+Law & policy
Blesbok	Damaliscus pygargus	Mammalia	395241	2003	LC (2008)	LC (2019)	Increasing	2	Shrubland, Grassland	1	Biological resource use	5	Food - human+Wearing apparel, accessories+Handicrafts, jewellery, etc.+Pets/display animals, horticulture+Sport hunting/specimen collecting	3	Land/Water Protection & Management+Species Management+Education & Legislation	2	Land/water management+Species management
Sumatran Rhinoceros	Dicerorhinus sumatrensis	Mammalia	954373	2019	CR (2020)	CR (2020)	Decreasing	1	Forest	6	Agriculture & aquaculture+Biological resource use+Human intrusions & disturbance+Natural system modifications+Geological events+Climate change & severe weather	1	Medicine - human & veterinary	4	Monitoring & Planning+Land/Water Protection & Management+Species Management+Education & Legislation	6	Land/water protection+Land/water management+Species management+Education & awareness+Law & policy+Livelihood, economic & other incentives
Black Rhino	Diceros bicornis	Mammalia	7.19626e+06	1997	CR (1996)	CR (2020)	Increasing	3	Savanna, Shrubland, Desert	4	Biological resource use+Human intrusions & disturbance+Natural system modifications+Invasive & other problematic species, genes & diseases	5	Food - human+Medicine - human & veterinary+Handicrafts, jewellery, etc.+Sport hunting/specimen collecting+Establish ex-situ production	4	Monitoring & Planning+Land/Water Protection & Management+Species Management+Education & Legislation	1	Species management
Asian Elephant	Elephas maximus	Mammalia	598054	2016	EN (2020)	EN (2020)	Decreasing	4	Forest, Shrubland, Grassland, Artificial/Terrestrial	8	Residential & commercial development+Agriculture & aquaculture+Energy production & mining+Transportation & service corridors+Biological resource use+Natural system modifications+Invasive & other problematic species, genes & diseases+Climate change & severe weather	4	Food - human+Wearing apparel, accessories+Handicrafts, jewellery, etc.+Pets/display animals, horticulture	3	Land/Water Protection & Management+Species Management+Education & Legislation	5	Land/water protection+Land/water management+Species management+Education & awareness+Law & policy
Plains Zebra	Equus quagga	Mammalia	2.31391e+06	2015	NT (2016)	NT (2016)	Decreasing	3	Savanna, Shrubland, Grassland	4	Agriculture & aquaculture+Biological resource use+Human intrusions & disturbance+Climate change & severe weather	2	Food - human+Handicrafts, jewellery, etc.	2	Land/Water Protection & Management+Species Management	3	Land/water protection+Land/water management+Education & awareness
Mountain Zebra	Equus zebra	Mammalia	321232	2003	VU (2008)	VU (2019)	Increasing	3	Savanna, Shrubland, Grassland	4	Residential & commercial development+Agriculture & aquaculture+Biological resource use+Climate change & severe weather	3	Food - human+Wearing apparel, accessories+Handicrafts, jewellery, etc.	4	Monitoring & Planning+Land/Water Protection & Management+Species Management+Education & Legislation	4	Land/water protection+Land/water management+Species management+Livelihood, economic & other incentives
Afro-Asiatic Wildcat	Felis lybica	Mammalia	2.18311e+07	2020	LC (2022)	LC (2022)	Unknown	6	Forest, Savanna, Shrubland, Grassland, Desert, Artificial/Terrestrial	6	Residential & commercial development+Agriculture & aquaculture+Energy production & mining+Transportation & service corridors+Biological resource use+Invasive & other problematic species, genes & diseases	5	Food - human+Wearing apparel, accessories+Other household goods+Handicrafts, jewellery, etc.+Sport hunting/specimen collecting	2	Land/Water Protection & Management+Education & Legislation	6	Land/water protection+Land/water management+Species management+Education & awareness+Law & policy+Livelihood, economic & other incentives
Sand Cat	Felis margarita	Mammalia	1.89574e+06	2019	LC (2016)	LC (2016)	Unknown	1	Desert	5	Residential & commercial development+Agriculture & aquaculture+Biological resource use+Invasive & other problematic species, genes & diseases+Climate change & severe weather	0	0	2	Land/Water Protection & Management+Education & Legislation	1	Land/water protection
European Wildcat	Felis silvestris	Mammalia	1.42205e+06	2008	LC (2022)	LC (2022)	Unknown	6	Forest, Shrubland, Grassland, Wetlands (inland), Rocky areas (eg. inland cliffs, mountain peaks), Artificial/Terrestrial	11	Residential & commercial development+Agriculture & aquaculture+Energy production & mining+Transportation & service corridors+Biological resource use+Human intrusions & disturbance+Natural system modifications+Invasive & other problematic species, genes & diseases+Pollution+Climate change & severe weather+Others	3	Pets/display animals, horticulture+Sport hunting/specimen collecting+Others	4	Monitoring & Planning+Land/Water Protection & Management+Species Management+Education & Legislation	6	Land/water protection+Land/water management+Species management+Education & awareness+Law & policy+Livelihood, economic & other incentives
Cuvier's Gazelle	Gazella cuvieri	Mammalia	152444	2020	VU (2016)	VU (2016)	Decreasing	4	Forest, Shrubland, Rocky areas (eg. inland cliffs, mountain peaks), Desert	3	Agriculture & aquaculture+Biological resource use+Human intrusions & disturbance	2	Food - human+Sport hunting/specimen collecting	4	Monitoring & Planning+Land/Water Protection & Management+Species Management+Education & Legislation	2	Land/water protection+Land/water management
Northern Flying Squirrel	Glaucomys sabrinus	Mammalia	7.8366e+06	2013	LC (2016)	LC (2016)	Stable	1	Forest	0	0	0	0	1	Land/Water Protection & Management	0	0
Edible Dormouse	Glis glis	Mammalia	3.71081e+06	2009	LC (2008)	LC (2021)	Unknown	3	Forest, Shrubland, Artificial/Terrestrial	1	Biological resource use	3	Food - human+Medicine - human & veterinary+Sport hunting/specimen collecting	1	Land/Water Protection & Management	0	0
Wolverine	Gulo gulo	Mammalia	2.43099e+07	2012	LC (2009)	LC (2016)	Decreasing	4	Forest, Shrubland, Grassland, Rocky areas (eg. inland cliffs, mountain peaks)	5	Residential & commercial development+Agriculture & aquaculture+Transportation & service corridors+Biological resource use+Human intrusions & disturbance	2	Research+Sport hunting/specimen collecting	1	Land/Water Protection & Management	0	0
Sun Bear	Helarctos malayanus	Mammalia	1.11179e+06	2013	VU (2017)	VU (2017)	Decreasing	3	Forest, Shrubland, Artificial/Terrestrial	5	Agriculture & aquaculture+Energy production & mining+Transportation & service corridors+Biological resource use+Natural system modifications	4	Food - human+Medicine - human & veterinary+Pets/display animals, horticulture+Establish ex-situ production	2	Land/Water Protection & Management+Education & Legislation	5	Land/water protection+Land/water management+Species management+Education & awareness+Law & policy
Jaguarundi	Herpailurus yagouaroundi	Mammalia	1.48192e+07	2009	LC (2008)	LC (2015)	Decreasing	4	Forest, Savanna, Shrubland, Grassland	4	Transportation & service corridors+Biological resource use+Natural system modifications+Invasive & other problematic species, genes & diseases	0	0	2	Land/Water Protection & Management+Education & Legislation	3	Land/water protection+Land/water management+Species management
Striped Hyaena	Hyaena hyaena	Mammalia	2.34454e+07	2008	NT (2008)	NT (2015)	Decreasing	5	Forest, Savanna, Shrubland, Grassland, Wetlands (inland)	3	Residential & commercial development+Agriculture & aquaculture+Biological resource use	1	Medicine - human & veterinary	1	Land/Water Protection & Management	3	Land/water protection+Land/water management+Education & awareness
Common Woolly Monkey	Lagothrix lagothricha	Mammalia	2.56807e+06	2020	VU (2020)	VU (2021)	Decreasing	2	Forest, Savanna	3	Residential & commercial development+Agriculture & aquaculture+Biological resource use	1	Food - human	2	Land/Water Protection & Management+Education & Legislation	1	Land/water management
Ocelot	Leopardus pardalis	Mammalia	1.4526e+07	2009	LC (2008)	LC (2015)	Decreasing	3	Forest, Savanna, Shrubland	9	Residential & commercial development+Agriculture & aquaculture+Energy production & mining+Transportation & service corridors+Biological resource use+Human intrusions & disturbance+Natural system modifications+Invasive & other problematic species, genes & diseases+Pollution	4	Wearing apparel, accessories+Other household goods+Handicrafts, jewellery, etc.+Pets/display animals, horticulture	3	Land/Water Protection & Management+Species Management+Education & Legislation	4	Land/water protection+Land/water management+Species management+Law & policy
European Hare	Lepus europaeus	Mammalia	1.43985e+07	2015	LC (2019)	LC (2019)	Decreasing	3	Shrubland, Grassland, Artificial/Terrestrial	3	Residential & commercial development+Agriculture & aquaculture+Pollution	1	Pets/display animals, horticulture	4	Monitoring & Planning+Land/Water Protection & Management+Species Management+Education & Legislation	1	Land/water management
Neotropical Otter	Lontra longicaudis	Mammalia	1.49898e+07	2008	DD (2008)	NT (2022)	Decreasing	5	Wetlands (inland), Marine Neritic, Marine Intertidal, Marine Coastal/Supratidal, Artificial/Aquatic & Marine	7	Residential & commercial development+Agriculture & aquaculture+Energy production & mining+Biological resource use+Natural system modifications+Pollution+Climate change & severe weather	1	Wearing apparel, accessories	2	Land/Water Protection & Management+Education & Legislation	4	Land/water management+Education & awareness+Law & policy+Livelihood, economic & other incentives
Red Slender Loris	Loris tardigradus	Mammalia	15110.4	2015	EN (2020)	EN (2022)	Decreasing	1	Forest	4	Residential & commercial development+Agriculture & aquaculture+Transportation & service corridors+Biological resource use	0	0	2	Land/Water Protection & Management+Education & Legislation	4	Land/water protection+Land/water management+Species management+Education & awareness
African Savanna Elephant	Loxodonta africana	Mammalia	2.10875e+06	2011	EN (2021)	EN (2022)	Decreasing	6	Forest, Savanna, Shrubland, Grassland, Wetlands (inland), Desert	9	Residential & commercial development+Agriculture & aquaculture+Energy production & mining+Transportation & service corridors+Biological resource use+Human intrusions & disturbance+Natural system modifications+Invasive & other problematic species, genes & diseases+Climate change & severe weather	3	Handicrafts, jewellery, etc.+Pets/display animals, horticulture+Sport hunting/specimen collecting	4	Monitoring & Planning+Land/Water Protection & Management+Species Management+Education & Legislation	6	Land/water protection+Land/water management+Species management+Education & awareness+Law & policy+Livelihood, economic & other incentives
Eurasian Otter	Lutra lutra	Mammalia	2.70002e+07	2005	NT (2004)	NT (2022)	Decreasing	8	Forest, Shrubland, Grassland, Wetlands (inland), Marine Neritic, Marine Intertidal, Marine Coastal/Supratidal, Artificial/Aquatic & Marine	7	Residential & commercial development+Agriculture & aquaculture+Transportation & service corridors+Biological resource use+Natural system modifications+Pollution+Climate change & severe weather	2	Food - human+Wearing apparel, accessories	4	Monitoring & Planning+Land/Water Protection & Management+Species Management+Education & Legislation	4	Land/water management+Species management+Education & awareness+Law & policy
African Wild Dog	Lycaon pictus	Mammalia	1.25694e+06	2008	EN (2008)	EN (2020)	Decreasing	5	Forest, Savanna, Shrubland, Grassland, Desert	8	Residential & commercial development+Agriculture & aquaculture+Energy production & mining+Transportation & service corridors+Biological resource use+Human intrusions & disturbance+Invasive & other problematic species, genes & diseases+Climate change & severe weather	0	0	4	Monitoring & Planning+Land/Water Protection & Management+Species Management+Education & Legislation	6	Land/water protection+Land/water management+Species management+Education & awareness+Law & policy+Livelihood, economic & other incentives
Canada Lynx	Lynx canadensis	Mammalia	8.11754e+06	2001	LC (2002)	LC (2016)	Stable	3	Forest, Shrubland, Grassland	7	Residential & commercial development+Agriculture & aquaculture+Transportation & service corridors+Biological resource use+Human intrusions & disturbance+Natural system modifications+Invasive & other problematic species, genes & diseases	1	Wearing apparel, accessories	4	Monitoring & Planning+Land/Water Protection & Management+Species Management+Education & Legislation	4	Land/water protection+Land/water management+Species management+Education & awareness
Eurasian Lynx	Lynx lynx	Mammalia	2.051e+07	2011	LC (2008)	LC (2015)	Stable	5	Forest, Shrubland, Grassland, Rocky areas (eg. inland cliffs, mountain peaks), Desert	5	Agriculture & aquaculture+Energy production & mining+Transportation & service corridors+Biological resource use+Invasive & other problematic species, genes & diseases	2	Wearing apparel, accessories+Sport hunting/specimen collecting	4	Monitoring & Planning+Land/Water Protection & Management+Species Management+Education & Legislation	5	Land/water protection+Land/water management+Species management+Education & awareness+Law & policy
Iberian Lynx	Lynx pardinus	Mammalia	1191.69	2009	CR (2008)	EN (2015)	Increasing	1	Shrubland	6	Residential & commercial development+Agriculture & aquaculture+Transportation & service corridors+Biological resource use+Invasive & other problematic species, genes & diseases+Climate change & severe weather	0	0	4	Monitoring & Planning+Land/Water Protection & Management+Species Management+Education & Legislation	6	Land/water protection+Land/water management+Species management+Education & awareness+Law & policy+Livelihood, economic & other incentives
Bobcat	Lynx rufus	Mammalia	9.85559e+06	2010	LC (2008)	LC (2016)	Stable	5	Forest, Savanna, Shrubland, Grassland, Desert	5	Residential & commercial development+Agriculture & aquaculture+Transportation & service corridors+Biological resource use+Invasive & other problematic species, genes & diseases	2	Wearing apparel, accessories+Sport hunting/specimen collecting	3	Land/Water Protection & Management+Species Management+Education & Legislation	2	Land/water management+Species management
Lion-tailed Macaque	Macaca silenus	Mammalia	27905.4	1997	EN (1996)	EN (2020)	Decreasing	2	Forest, Artificial/Terrestrial	3	Agriculture & aquaculture+Biological resource use+Natural system modifications	2	Food - human+Pets/display animals, horticulture	2	Land/Water Protection & Management+Education & Legislation	5	Land/water protection+Land/water management+Species management+Education & awareness+Law & policy
American Marten	Martes americana	Mammalia	7.62198e+06	2012	LC (2008)	LC (2016)	Decreasing	1	Forest	1	Biological resource use	1	Wearing apparel, accessories	1	Land/Water Protection & Management	1	Land/water management
Yellow-throated Marten	Martes flavigula	Mammalia	6.67713e+06	2019	LC (2016)	LC (2016)	Decreasing	3	Forest, Shrubland, Artificial/Terrestrial	0	0	2	Food - human+Wearing apparel, accessories	2	Land/Water Protection & Management+Education & Legislation	0	0
Beech Marten	Martes foina	Mammalia	1.24336e+07	2008	LC (2008)	LC (2016)	Stable	4	Forest, Shrubland, Rocky areas (eg. inland cliffs, mountain peaks), Artificial/Terrestrial	2	Agriculture & aquaculture+Biological resource use	0	0	2	Land/Water Protection & Management+Education & Legislation	3	Land/water management+Species management+Law & policy
Eurasian Badger	Meles meles	Mammalia	9.76849e+06	2008	LC (2008)	LC (2016)	Stable	5	Forest, Shrubland, Grassland, Desert, Artificial/Terrestrial	1	Biological resource use	0	0	1	Land/Water Protection & Management	3	Land/water management+Species management+Law & policy
Sloth Bear	Melursus ursinus	Mammalia	532896	2012	VU (2008)	VU (2020)	Decreasing	5	Forest, Savanna, Shrubland, Grassland, Artificial/Terrestrial	7	Residential & commercial development+Agriculture & aquaculture+Energy production & mining+Transportation & service corridors+Biological resource use+Human intrusions & disturbance+Climate change & severe weather	2	Medicine - human & veterinary+Pets/display animals, horticulture	2	Land/Water Protection & Management+Education & Legislation	4	Land/water protection+Land/water management+Species management+Education & awareness
Forest Musk Deer	Moschus berezovskii	Mammalia	1.60523e+06	2019	EN (2015)	EN (2015)	Decreasing	2	Forest, Shrubland	3	Residential & commercial development+Agriculture & aquaculture+Biological resource use	4	Food - human+Medicine - human & veterinary+Other chemicals+Establish ex-situ production	3	Land/Water Protection & Management+Species Management+Education & Legislation	5	Land/water protection+Land/water management+Species management+Education & awareness+Law & policy
Southern Red Muntjac	Muntiacus muntjak	Mammalia	1.48147e+06	2021	LC (2016)	LC (2016)	Decreasing	2	Forest, Artificial/Terrestrial	4	Residential & commercial development+Agriculture & aquaculture+Transportation & service corridors+Biological resource use	2	Food - human+Medicine - human & veterinary	1	Land/Water Protection & Management	2	Land/water management+Species management+Law & policy
Bechstein's Myotis	Myotis bechsteinii	Mammalia	2.64414e+06	2021	NT (2016)	NT (2016)	Decreasing	4	Forest, Shrubland, Caves and Subterranean Habitats (non-aquatic), Artificial/Terrestrial	6	Residential & commercial development+Agriculture & aquaculture+Biological resource use+Human intrusions & disturbance+Natural system modifications+Pollution	0	0	1	Land/Water Protection & Management	0	0
Northern Myotis	Myotis septentrionalis	Mammalia	4.93736e+06	2020	NT (2018)	NT (2018)	Decreasing	3	Forest, Caves and Subterranean Habitats (non-aquatic), Artificial/Terrestrial	2	Biological resource use+Human intrusions & disturbance	0	0	1	Land/Water Protection & Management	1	Land/water management
Red Goral	Naemorhedus baileyi	Mammalia	124540	2019	VU (2020)	VU (2020)	Decreasing	3	Forest, Shrubland, Rocky areas (eg. inland cliffs, mountain peaks)	3	Residential & commercial development+Agriculture & aquaculture+Biological resource use	2	Food - human+Medicine - human & veterinary	2	Land/Water Protection & Management+Education & Legislation	5	Land/water protection+Land/water management+Species management+Education & awareness+Law & policy
Sunda Clouded Leopard	Neofelis diardi	Mammalia	509623	2015	VU (2015)	VU (2015)	Decreasing	1	Forest	3	Residential & commercial development+Agriculture & aquaculture+Biological resource use	3	Wearing apparel, accessories+Other household goods+Establish ex-situ production	3	Land/Water Protection & Management+Species Management+Education & Legislation	5	Land/water protection+Land/water management+Species management+Education & awareness+Law & policy
Clouded Leopard	Neofelis nebulosa	Mammalia	1.89975e+06	2012	VU (2015)	VU (2021)	Decreasing	2	Forest, Shrubland	5	Residential & commercial development+Agriculture & aquaculture+Transportation & service corridors+Biological resource use+Natural system modifications	4	Medicine - human & veterinary+Handicrafts, jewellery, etc.+Pets/display animals, horticulture+Others	4	Monitoring & Planning+Land/Water Protection & Management+Species Management+Education & Legislation	4	Land/water protection+Species management+Education & awareness+Law & policy
Bengal Slow Loris	Nycticebus bengalensis	Mammalia	2.04392e+06	2019	EN (2020)	EN (2020)	Decreasing	1	Forest	5	Residential & commercial development+Agriculture & aquaculture+Transportation & service corridors+Biological resource use+Natural system modifications	4	Food - human+Medicine - human & veterinary+Pets/display animals, horticulture+Sport hunting/specimen collecting	2	Land/Water Protection & Management+Education & Legislation	5	Land/water protection+Land/water management+Species management+Education & awareness+Law & policy
Pygmy Slow Loris	Nycticebus pygmaeus	Mammalia	480190	2019	EN (2020)	EN (2021)	Decreasing	2	Forest, Artificial/Terrestrial	3	Residential & commercial development+Agriculture & aquaculture+Biological resource use	3	Food - human+Medicine - human & veterinary+Pets/display animals, horticulture	3	Land/Water Protection & Management+Species Management+Education & Legislation	5	Land/water protection+Land/water management+Species management+Education & awareness+Law & policy
White-tailed Deer	Odocoileus virginianus	Mammalia	1.43817e+07	2006	LC (2008)	LC (2016)	Stable	12	Forest, Savanna, Shrubland, Grassland, Wetlands (inland), Desert, Marine Neritic, Marine Intertidal, Marine Coastal/Supratidal, Artificial/Terrestrial, Artificial/Aquatic & Marine, Introduced vegetation	5	Agriculture & aquaculture+Transportation & service corridors+Biological resource use+Natural system modifications+Climate change & severe weather	0	0	4	Monitoring & Planning+Land/Water Protection & Management+Species Management+Education & Legislation	2	Land/water management+Species management
Pallas's Cat	Otocolobus manul	Mammalia	2.32117e+06	2020	LC (2020)	LC (2020)	Decreasing	5	Shrubland, Grassland, Rocky areas (eg. inland cliffs, mountain peaks), Desert, Other	7	Residential & commercial development+Agriculture & aquaculture+Energy production & mining+Transportation & service corridors+Biological resource use+Natural system modifications+Climate change & severe weather	4	Medicine - human & veterinary+Wearing apparel, accessories+Sport hunting/specimen collecting+Pets/display animals, horticulture	4	Monitoring & Planning+Land/Water Protection & Management+Species Management+Education & Legislation	5	Land/water protection+Land/water management+Species management+Education & awareness+Law & policy
Chimpanzee	Pan troglodytes	Mammalia	2.31072e+06	2015	EN (2016)	EN (2016)	Decreasing	2	Forest, Savanna	7	Residential & commercial development+Agriculture & aquaculture+Energy production & mining+Transportation & service corridors+Biological resource use+Invasive & other problematic species, genes & diseases+Climate change & severe weather	0	0	3	Monitoring & Planning+Land/Water Protection & Management+Education & Legislation	4	Land/water protection+Land/water management+Education & awareness+Law & policy
Lion	Panthera leo	Mammalia	1.69002e+06	2008	VU (2008)	VU (2016)	Decreasing	5	Forest, Savanna, Shrubland, Grassland, Desert	5	Residential & commercial development+Agriculture & aquaculture+Biological resource use+Human intrusions & disturbance+Pollution	5	Medicine - human & veterinary+Wearing apparel, accessories+Handicrafts, jewellery, etc.+Sport hunting/specimen collecting+Establish ex-situ production	3	Land/Water Protection & Management+Species Management+Education & Legislation	5	Land/water protection+Land/water management+Species management+Education & awareness+Law & policy
Jaguar	Panthera onca	Mammalia	9.00879e+06	2009	NT (2008)	NT (2017)	Decreasing	6	Forest, Savanna, Shrubland, Grassland, Wetlands (inland), Artificial/Terrestrial	8	Residential & commercial development+Agriculture & aquaculture+Energy production & mining+Transportation & service corridors+Biological resource use+Human intrusions & disturbance+Natural system modifications+Pollution	2	Wearing apparel, accessories+Other household goods	2	Land/Water Protection & Management+Education & Legislation	6	Land/water protection+Land/water management+Species management+Education & awareness+Law & policy+Livelihood, economic & other incentives
Leopard	Panthera pardus	Mammalia	8.46759e+06	2003	LC (2002)	VU (2020)	Decreasing	6	Forest, Savanna, Shrubland, Grassland, Rocky areas (eg. inland cliffs, mountain peaks), Desert	7	Residential & commercial development+Agriculture & aquaculture+Energy production & mining+Transportation & service corridors+Biological resource use+Human intrusions & disturbance+Natural system modifications	3	Medicine - human & veterinary+Wearing apparel, accessories+Sport hunting/specimen collecting	3	Land/Water Protection & Management+Species Management+Education & Legislation	6	Land/water protection+Land/water management+Species management+Education & awareness+Law & policy+Livelihood, economic & other incentives
Tiger	Panthera tigris	Mammalia	703196	2007	EN (2008)	EN (2022)	Decreasing	7	Forest, Savanna, Shrubland, Grassland, Wetlands (inland), Marine Coastal/Supratidal, Artificial/Terrestrial	8	Agriculture & aquaculture+Energy production & mining+Transportation & service corridors+Biological resource use+Human intrusions & disturbance+Natural system modifications+Pollution+Climate change & severe weather	6	Medicine - human & veterinary+Wearing apparel, accessories+Handicrafts, jewellery, etc.+Pets/display animals, horticulture+Sport hunting/specimen collecting+Establish ex-situ production	4	Monitoring & Planning+Land/Water Protection & Management+Species Management+Education & Legislation	6	Land/water protection+Land/water management+Species management+Education & awareness+Law & policy+Livelihood, economic & other incentives
Snow Leopard	Panthera uncia	Mammalia	3.00651e+06	2012	EN (2008)	VU (2017)	Decreasing	4	Forest, Shrubland, Grassland, Rocky areas (eg. inland cliffs, mountain peaks)	8	Residential & commercial development+Agriculture & aquaculture+Energy production & mining+Transportation & service corridors+Biological resource use+Human intrusions & disturbance+Invasive & other problematic species, genes & diseases+Climate change & severe weather	4	Medicine - human & veterinary+Wearing apparel, accessories+Handicrafts, jewellery, etc.+Pets/display animals, horticulture	4	Monitoring & Planning+Land/Water Protection & Management+Species Management+Education & Legislation	5	Land/water protection+Land/water management+Education & awareness+Law & policy+Livelihood, economic & other incentives
Eastern Pipistrelle	Perimyotis subflavus	Mammalia	4.24983e+06	2020	VU (2018)	VU (2018)	Decreasing	4	Forest, Rocky areas (eg. inland cliffs, mountain peaks), Caves and Subterranean Habitats (non-aquatic), Artificial/Terrestrial	2	Agriculture & aquaculture+Energy production & mining	0	0	0	0	2	Land/water management+Education & awareness
Koala	Phascolarctos cinereus	Mammalia	1.09996e+06	2020	VU (2020)	VU (2020)	Decreasing	2	Forest, Savanna	6	Residential & commercial development+Transportation & service corridors+Biological resource use+Natural system modifications+Invasive & other problematic species, genes & diseases+Climate change & severe weather	1	Wearing apparel, accessories	3	Monitoring & Planning+Land/Water Protection & Management+Species Management	4	Land/water protection+Land/water management+Species management+Education & awareness
Sumatran Orangutan	Pongo abelii	Mammalia	17945	2019	CR (2017)	CR (2017)	Decreasing	1	Forest	7	Residential & commercial development+Agriculture & aquaculture+Energy production & mining+Transportation & service corridors+Biological resource use+Natural system modifications+Climate change & severe weather	1	Pets/display animals, horticulture	4	Monitoring & Planning+Land/Water Protection & Management+Species Management+Education & Legislation	4	Land/water protection+Land/water management+Species management+Law & policy
Bornean Orangutan	Pongo pygmaeus	Mammalia	225696	2020	CR (2016)	CR (2016)	Decreasing	1	Forest	6	Residential & commercial development+Agriculture & aquaculture+Energy production & mining+Biological resource use+Natural system modifications+Climate change & severe weather	2	Food - human+Pets/display animals, horticulture	2	Land/Water Protection & Management+Education & Legislation	3	Land/water protection+Land/water management+Law & policy
Fishing Cat	Prionailurus viverrinus	Mammalia	152082	2015	VU (2016)	VU (2016)	Decreasing	5	Forest, Shrubland, Grassland, Wetlands (inland), Artificial/Terrestrial	4	Residential & commercial development+Agriculture & aquaculture+Biological resource use+Pollution	1	Wearing apparel, accessories	3	Monitoring & Planning+Land/Water Protection & Management+Education & Legislation	4	Land/water protection+Land/water management+Education & awareness+Law & policy
Siberian Flying Squirrel	Pteromys volans	Mammalia	1.37305e+07	2008	LC (2008)	LC (2016)	Decreasing	1	Forest	3	Agriculture & aquaculture+Biological resource use+Natural system modifications	1	Wearing apparel, accessories	1	Land/Water Protection & Management	1	Land/water management
Large Flying-fox	Pteropus vampyrus	Mammalia	1.8341e+06	2005	NT (2008)	EN (2022)	Decreasing	2	Forest, Artificial/Terrestrial	2	Agriculture & aquaculture+Biological resource use	1	Food - human	2	Land/Water Protection & Management+Education & Legislation	4	Land/water protection+Land/water management+Species management+Education & awareness
Puma	Puma concolor	Mammalia	2.10947e+07	2004	NT (2002)	LC (2015)	Decreasing	5	Forest, Savanna, Shrubland, Grassland, Desert	7	Residential & commercial development+Agriculture & aquaculture+Transportation & service corridors+Biological resource use+Human intrusions & disturbance+Natural system modifications+Invasive & other problematic species, genes & diseases	5	Wearing apparel, accessories+Other household goods+Handicrafts, jewellery, etc.+Pets/display animals, horticulture+Sport hunting/specimen collecting	4	Monitoring & Planning+Land/Water Protection & Management+Species Management+Education & Legislation	5	Land/water protection+Land/water management+Species management+Education & awareness+Law & policy
Reindeer	Rangifer tarandus	Mammalia	1.87048e+07	2004	LC (2008)	VU (2016)	Decreasing	2	Forest, Grassland	5	Agriculture & aquaculture+Energy production & mining+Biological resource use+Human intrusions & disturbance+Invasive & other problematic species, genes & diseases	3	Food - human+Wearing apparel, accessories+Handicrafts, jewellery, etc.	3	Land/Water Protection & Management+Species Management+Education & Legislation	3	Land/water protection+Land/water management+Law & policy
Golden Snub-nosed Monkey	Rhinopithecus roxellana	Mammalia	310257	2019	EN (2020)	EN (2021)	Decreasing	1	Forest	4	Residential & commercial development+Agriculture & aquaculture+Biological resource use+Human intrusions & disturbance	2	Food - human+Pets/display animals, horticulture	2	Land/Water Protection & Management+Education & Legislation	4	Land/water protection+Land/water management+Species management+Education & awareness
Northern Chamois	Rupicapra rupicapra	Mammalia	280064	1995	LR/LC (2000)	LC (2021)	Stable	5	Forest, Shrubland, Grassland, Rocky areas (eg. inland cliffs, mountain peaks), Artificial/Terrestrial	5	Residential & commercial development+Agriculture & aquaculture+Biological resource use+Human intrusions & disturbance+Invasive & other problematic species, genes & diseases	0	0	2	Land/Water Protection & Management+Species Management	6	Land/water protection+Land/water management+Species management+Education & awareness+Law & policy+Livelihood, economic & other incentives
Sambar	Rusa unicolor	Mammalia	7.54316e+06	2013	VU (2008)	VU (2015)	Decreasing	6	Forest, Savanna, Shrubland, Grassland, Wetlands (inland), Artificial/Terrestrial	5	Residential & commercial development+Agriculture & aquaculture+Energy production & mining+Transportation & service corridors+Biological resource use	5	Food - human+Medicine - human & veterinary+Wearing apparel, accessories+Handicrafts, jewellery, etc.+Pets/display animals, horticulture+Sport hunting/specimen collecting	2	Land/Water Protection & Management+Species Management	6	Land/water protection+Land/water management+Species management+Education & awareness+Law & policy+Livelihood, economic & other incentives
Wild Boar	Sus scrofa	Mammalia	2.79367e+07	1995	LR/LC (1996)	LC (2019)	Unknown	8	Forest, Savanna, Shrubland, Grassland, Wetlands (inland), Desert, Artificial/Terrestrial, Artificial/Aquatic & Marine	3	Agriculture & aquaculture+Biological resource use+Invasive & other problematic species, genes & diseases	3	Food - human+Sport hunting/specimen collecting+Establish ex-situ production	2	Land/Water Protection & Management+Species Management	5	Land/water protection+Land/water management+Species management+Education & awareness+Law & policy
Southern Tamandua	Tamandua tetradactyla	Mammalia	1.27144e+07	2016	LC (2014)	LC (2014)	Unknown	3	Forest, Savanna, Shrubland	4	Agriculture & aquaculture+Transportation & service corridors+Biological resource use+Natural system modifications	3	Food - human+Handicrafts, jewellery, etc.+Pets/display animals, horticulture	2	Land/Water Protection & Management+Species Management	1	Land/water management
Malay Tapir	Tapirus indicus	Mammalia	89488.2	2013	EN (2016)	EN (2016)	Decreasing	3	Forest, Grassland, Wetlands (inland)	6	Residential & commercial development+Agriculture & aquaculture+Energy production & mining+Biological resource use+Human intrusions & disturbance+Natural system modifications	2	Food - human+Sport hunting/specimen collecting	2	Land/Water Protection & Management+Education & Legislation	5	Land/water protection+Land/water management+Species management+Education & awareness+Law & policy
Lowland Tapir	Tapirus terrestris	Mammalia	8.03324e+06	2016	VU (2019)	VU (2019)	Decreasing	5	Forest, Savanna, Shrubland, Grassland, Wetlands (inland)	3	Residential & commercial development+Agriculture & aquaculture+Biological resource use	3	Food - human+Medicine - human & veterinary+Wearing apparel, accessories	2	Land/Water Protection & Management+Education & Legislation	4	Land/water protection+Land/water management+Species management+Law & policy
American Badger	Taxidea taxus	Mammalia	8.84502e+06	2009	LC (2008)	LC (2016)	Decreasing	3	Forest, Shrubland, Grassland	2	Agriculture & aquaculture+Biological resource use	1	Wearing apparel, accessories	0	0	0	0
White-lipped Peccary	Tayassu pecari	Mammalia	8.32488e+06	2008	NT (2008)	VU (2013)	Decreasing	4	Forest, Savanna, Shrubland, Grassland	3	Residential & commercial development+Agriculture & aquaculture+Biological resource use	2	Food - human+Wearing apparel, accessories	3	Land/Water Protection & Management+Species Management+Education & Legislation	4	Land/water protection+Land/water management+Species management+Law & policy
Andean Bear	Tremarctos ornatus	Mammalia	218255	2019	VU (2017)	VU (2017)	Decreasing	3	Forest, Shrubland, Grassland	5	Agriculture & aquaculture+Energy production & mining+Transportation & service corridors+Biological resource use+Climate change & severe weather	3	Food - human+Medicine - human & veterinary+Pets/display animals, horticulture	2	Land/Water Protection & Management+Education & Legislation	5	Land/water protection+Land/water management+Education & awareness+Law & policy+Livelihood, economic & other incentives
American Black Bear	Ursus americanus	Mammalia	1.04417e+07	2011	LC (2008)	LC (2016)	Increasing	6	Forest, Shrubland, Grassland, Wetlands (inland), Desert, Artificial/Terrestrial	4	Residential & commercial development+Agriculture & aquaculture+Transportation & service corridors+Biological resource use	4	Medicine - human & veterinary+Wearing apparel, accessories+Handicrafts, jewellery, etc.+Sport hunting/specimen collecting	3	Land/Water Protection & Management+Species Management+Education & Legislation	1	Education & awareness
Brown Bear	Ursus arctos	Mammalia	2.48677e+07	1996	LR/LC (1996)	LC (2017)	Stable	6	Forest, Shrubland, Grassland, Wetlands (inland), Desert, Artificial/Terrestrial	9	Residential & commercial development+Agriculture & aquaculture+Energy production & mining+Transportation & service corridors+Biological resource use+Human intrusions & disturbance+Natural system modifications+Pollution+Climate change & severe weather	3	Food - human+Medicine - human & veterinary+Sport hunting/specimen collecting	3	Land/Water Protection & Management+Species Management+Education & Legislation	5	Land/water protection+Land/water management+Species management+Education & awareness+Law & policy
Kit Fox	Vulpes macrotis	Mammalia	1.60811e+06	2001	LC (2004)	LC (2014)	Decreasing	4	Savanna, Shrubland, Grassland, Artificial/Terrestrial	5	Residential & commercial development+Agriculture & aquaculture+Energy production & mining+Transportation & service corridors+Biological resource use	1	Wearing apparel, accessories	2	Monitoring & Planning+Land/Water Protection & Management	2	Land/water management+Law & policy
Red Fox	Vulpes vulpes	Mammalia	7.21164e+07	2006	LC (2004)	LC (2021)	Stable	6	Forest, Shrubland, Grassland, Wetlands (inland), Desert, Artificial/Terrestrial	0	0	3	Wearing apparel, accessories+Sport hunting/specimen collecting+Establish ex-situ production	3	Land/Water Protection & Management+Species Management+Education & Legislation	2	Land/water management+Species management
Green Turtle	Chelonia mydas	Reptilia	167034	2015	EN (2004)	EN (2004)	Decreasing	4	Marine Neritic, Marine Oceanic, Marine Intertidal, Marine Coastal/Supratidal	2	Residential & commercial development+Biological resource use	0	0	1	Education & Legislation	1	Law & policy
Snapping Turtle	Chelydra serpentina	Reptilia	NA	2006	LR/LC (2010)	LC (2012)	Stable	3	Wetlands (inland), Marine Coastal/Supratidal, Artificial/Aquatic & Marine	4	Residential & commercial development+Transportation & service corridors+Biological resource use+Pollution	3	Food - human+Pets/display animals, horticulture+Establish ex-situ production	2	Land/Water Protection & Management+Species Management	4	Land/water management+Species management+Education & awareness+Law & policy
Painted Turtle	Chrysemys picta	Reptilia	NA	2006	LR/LC (2010)	LC (2011)	Stable	2	Wetlands (inland), Artificial/Aquatic & Marine	4	Residential & commercial development+Transportation & service corridors+Biological resource use+Pollution	3	Pets/display animals, horticulture+Research+Establish ex-situ production	1	Land/Water Protection & Management	4	Land/water protection+Land/water management+Education & awareness+Law & policy
Nile Crocodile	Crocodylus niloticus	Reptilia	697072	2014	LC (2019)	LC (2019)	Stable	5	Wetlands (inland), Marine Neritic, Marine Intertidal, Marine Coastal/Supratidal, Artificial/Aquatic & Marine	8	Residential & commercial development+Agriculture & aquaculture+Energy production & mining+Biological resource use+Natural system modifications+Invasive & other problematic species, genes & diseases+Pollution+Climate change & severe weather	5	Food - human+Wearing apparel, accessories+Handicrafts, jewellery, etc.+Sport hunting/specimen collecting+Establish ex-situ production	4	Monitoring & Planning+Land/Water Protection & Management+Species Management+Education & Legislation	6	Land/water protection+Land/water management+Species management+Education & awareness+Law & policy+Livelihood, economic & other incentives
Chinese Three-striped Box Turtle	Cuora trifasciata	Reptilia	13786.2	2019	CR (2020)	CR (2020)	Decreasing	2	Forest, Wetlands (inland)	4	Residential & commercial development+Agriculture & aquaculture+Biological resource use+Invasive & other problematic species, genes & diseases	3	Food - human+Medicine - human & veterinary+Pets/display animals, horticulture	2	Species Management+Education & Legislation	6	Land/water protection+Land/water management+Species management+Education & awareness+Law & policy+Livelihood, economic & other incentives
European Pond Turtle	Emys orbicularis	Reptilia	NA	2004	LR/NT (1996)	LR/NT (1996)	Unspecified	0	0	0	0	0	0	0	0	0	0
Blunt-nosed Leopard Lizard	Gambelia sila	Reptilia	37816.3	2019	EN (2007)	EN (2007)	Decreasing	2	Shrubland, Grassland	7	Residential & commercial development+Agriculture & aquaculture+Energy production & mining+Transportation & service corridors+Invasive & other problematic species, genes & diseases+Pollution+Climate change & severe weather	0	0	1	Land/Water Protection & Management	2	Land/water protection+Land/water management
Mojave Desert Tortoise	Gopherus agassizii	Reptilia	106724	2020	CR (2021)	CR (2021)	Decreasing	1	Shrubland	10	Residential & commercial development+Agriculture & aquaculture+Energy production & mining+Transportation & service corridors+Biological resource use+Human intrusions & disturbance+Natural system modifications+Invasive & other problematic species, genes & diseases+Pollution+Climate change & severe weather	0	0	4	Monitoring & Planning+Land/Water Protection & Management+Species Management+Education & Legislation	4	Land/water protection+Land/water management+Species management+Education & awareness
Gopher Tortoise	Gopherus polyphemus	Reptilia	NA	2017	VU (1996)	VU (1996)	Unspecified	0	0	0	0	0	0	1	Education & Legislation	0	0
Hermann's Tortoise	Testudo hermanni	Reptilia	454376	2001	NT (2004)	NT (2004)	Decreasing	3	Forest, Shrubland, Artificial/Terrestrial	7	Residential & commercial development+Agriculture & aquaculture+Transportation & service corridors+Biological resource use+Natural system modifications+Invasive & other problematic species, genes & diseases+Pollution	3	Medicine - human & veterinary+Pets/display animals, horticulture+Establish ex-situ production	3	Monitoring & Planning+Land/Water Protection & Management+Education & Legislation	4	Land/water protection+Land/water management+Species management+Education & awareness
Greek Meadow Viper	Vipera graeca	Reptilia	17203.9	2021	EN (2018)	EN (2018)	Unknown	1	Grassland	7	Residential & commercial development+Agriculture & aquaculture+Energy production & mining+Transportation & service corridors+Biological resource use+Natural system modifications+Climate change & severe weather	0	0	1	Education & Legislation	0	0
